# Supplementary material for: Digital technology for orthognathic surgery training promotion: a randomized comparative study
Source: PeerJ. 2022 Aug 2;10:e13810. doi: 10.7717/peerj.13810 (PMC9354792; doi:10.7717/peerj.13810)
Supplement: Supplemental Information 3 [file peerj-10-13810-s003.xlsx]

## Sheet: Sheet1
practical scores	control group	test group
	73	85
	72	87
	71	83
	79	83
	67	79
	65	77
	79	86
	66	85
	67	94
	72	86
	76	91
	82	92
	70.83±4.63	85.67±5.00
	normal distribution.homogeneity of variance.no outliers
